# Supplementary material for: Dietary Patterns and Metabolic Disorders in Polish Adults with Multiple Sclerosis
Source: Nutrients. 2022 May 4;14(9):1927. doi: 10.3390/nu14091927 (PMC9104558; doi:10.3390/nu14091927)
Supplement: Supplementary file 1 [file nutrients-14-01927-s001.zip]

Archive with 1 entries (1 files):
- nutrients-1705615-supplementary.pdf
